# Supplementary material for: Enhanced Antitumor Response to Immune Checkpoint Blockade Exerted by Cisplatin-Induced Mutagenesis in a Murine Melanoma Model
Source: Front Oncol. 2021 Jul 6;11:701968. doi: 10.3389/fonc.2021.701968 (PMC8290318; doi:10.3389/fonc.2021.701968)
Supplement: Supplementary Table 3 — Effects of cisplatin induced exonic mutations. Mutations were identified as described in the methods. The chromosome (chr), position (base), and gene for each change is indicated. The effect of the change at the codon level is shown in the codon change column and may be a codon change, insertion, deletion, or a change at the splice site. Two mutations were identified in the 3’ untranslated part of the last exon. The effect at the protein level is indicated in the effect column. A synonymous codon change is indicated by nc (no change), and changes creating a stop codon are indicated by amber or ochre. [file Table_3.xlsx]

## Sheet: aa
Chromosome	Base position	Gene	Base change	Codon change	Effect	Amino Acid Position
chr1	23382850	Ogfrl1.6	G>A	CCC>TCC	P>S	68
chr1	36269339	Neurl3.2	C>A	GGG>TGG	G>W	131
chr1	39300733	Npas2.3	G>T	CG/GT>CT/GT	splice site (P, nc)	121
chr1	173928650	Ifi203.3	T>G	CAA>CAC	Q>H	522
chr1	174069486	Olfr430	G>T	GTC>TTC	V>F	63
chr1	176844850	Sdccag8.6	G>A	GCG>GCA	A, nc	238
chr10	52311402	Dcbld1.6	G>T	GGT>GTT	G>V	232
chr10	59428306	Oit3.2	C>A	GAG>GAT	E>D	335
chr10	60534491	Cdh23.74	GA>G	deletion	FS	175
chr11	43202161	Atp10b.8	A>G	AAC>AGC	N>S	441
chr11	59737508	Mprip.6	G>T	AGG>AGT	R>S	392
chr11	69158301	Alox12b.1	C>T	CAG>TAG	Q>amber	59
chr11	93910387	Mbtd1.3	G>A	AGA>AAA	R>K	133
chr11	115803731	Caskin2.8	C>T	CGG>CAG	R>Q	348
chr12	89260442	Nrxn3.8	C>T	AAC>AAT	N. nc	667
chr12	112042810	Tdrd9.30	AG>GT	AAG>AGT	K>S	1050
chr13	37894011	Rreb1	C>T	3' UTR
chr13	100744568	Mrps36.3	T>G	ATG>CTG	M>L (start codon)	1
chr14	20719664	Zswim8.20	G>A	TGG>TAG	W>amber	1313
chr14	26812770	Dnah12.38	T>G	GCT>GCG	A, nc	2074
chr14	41132505	Sftpa1	TG>T	deletion	FS	17
chr14	51764404	Ang4	T>TA	insertion	FS	29
chr14	51764410	Ang4	T>C	GAA>GGA	E>G (same allele as above)	27
chr14	54253787	Dad1.1	G>A	TCC>TTC	S>F	19
chr14	54595257	4931414P19Rik.5	C>A	GTG>TTG	V>L	154
chr14	99186554	Pibf1.11	C>A	TCA>TAA	S>ochre	521
chr14	103242227	Mycbp2.60	C>G	GGC>GCC	G>A	1243
chr16	13793039	Rrn3.8	A>T	AAG>ATG	K>M	251
chr17	36189287	H2-T3.4	T>G	AAG>ACG	K>T	172
chr17	37564004	Olfr112	A>C	TTT>TTG	F>L	102
chr17	50055417	Rftn1.5	T>C	AAC>GAC	N>D	218
chr17	73535270	Galnt14.12	C>A	TGG>TTG	W>L	208
chr18	20338638	Dsg1a.13	G>T	AG/GA>AG/TA	G>V, splice site	649
chr18	59075577	Minar2.4	G>A	CGC>CAC	R>H	141
chr18	65462878	Malt1.11	C>T	GGC>GGT	G, nc	452
chr19	22697426	Trpm3.2	A>G	CAG>CGG	Q>R	63
chr2	32219272	Prrc2b.19	A>T	GAG>GTG	E>V	997
chr2	76865250	Ttn.234	G>A	CCC>TCC	P>S	8994
chr2	84685395	Med19.1	T>G	TTT>TGT	F>C	141
chr2	86413217	Olfr1061	G>C	TAC>TAG	Y>amber	278
chr2	87308909	Olfr1118	C>G	GCA>GGA	A>G	40
chr2	87783219	Olfr152	A>G	TCA>TCG	S, nc	228
chr2	130576715	Oxt.1	C>T	CCT>CTT	P>L	82
chr2	160982625	Chd6.13	TG>T	deletion	FS	1256
chr2	164392893	Matn4.2	A>T	TTT>ATT	F>I	553
chr2	167208190	Ptgis.3	G>C	CTT>GTT	P>V	340
chr3	62471329	Dhx36.1	A>C	CTT>CGT	L>R	938
chr3	67451342	Gfm1.9	G>C	GGC>GCC	G>A	422
chr3	75105705	Zbbx.11	A>T	TCC>ACC	S>T	140
chr3	84190749	Trim2.6	T>C	GAG>GGG	E>G	415
chr3	89782257	Ube2q1.12	G>C	AG/GC>AG/CC	splice site	413
chr3	98711627	Hsd3b2	G>T	GCT>GAT	A>D	334
chr3	144970397	Clca4a.11	CT>AA	CAG>CTT	Q>L	125
chr4	46131886	Tstd2.7	A>T	TGG>AGG	W>R	146
chr4	53731290	Fktn.11	A>G	AGA>AGG	R, nc	147
chr4	58956879	Zkscan16.4	C>A	TCC>TAC	S>Y	387
chr4	76128868	Ptprd.28	G>C	TCG>TGG	S>W	394
chr4	108604507	Orc1.10	C>A	ACA>AAA	T>K	567
chr5	6772241	Zfp804b	T>C	GAC>GGC	D>G	274
chr5	21948484	Reln.21	C>A	GGC>GTC	G>V	2274
chr5	73022196	Fryl	C>T	AGC>AAC	S>N	2956
chr5	89028370	Slc4a4.2	G>T	GAA>TAA	E>ochre	111
chr5	110106924	Gtpbp6.7	G>C	TGC>TGG	C>W	157
chr5	125428402	Dhx37.23	C>A	GAC>TAC	D>Y	294
chr5	135422148	Hip1.5	G>C	GCT>GGT	A>G	870
chr6	8175235	Col28a1.34	C>A	GGG>GGT	G, nc	204
chr6	23344270	Cadps2.12	G>T	CCT>ACT	P>T	903
chr6	73073448	Dnah6.22	T>G	AAG>ACG	K>T	3097
chr6	123780590	Vmn2r24.1	G>T	AGG>ATG	R>M	139
chr6	131312563	Styk1.7	T>A	GAA>GAT	E>D	29
chr7	42045762	Vmn2r59.4	A>G	TAT>CAT	Y>H	409
chr7	42933657	Vmn2r63.5	GA>G	deletion	FS	44
chr7	45043733	Prr12.8	A>T	CCT>CCA	P, nc	1458
chr7	67641233	Lrrc28.11	CC>AT	AGG>AAT	R>N	13
chr7	85410324	Vmn2r69.1	T>G	AAC>ACC	N>T	459
chr7	85564775	Vmn2r70.3	C>A	GAT>TAT	D>Y	390
chr7	99661204	Slco2b1.1	T>C	ATC>GTC	I>V	606
chr7	102928340	Olfr572	G>A	CTG>CTA	L, nc	237
chr7	118722960	Ccp110.2	G>C	GAC>CAC	D>H	613
chr9	19647771	Zfp317.5	C>T	TCC>TTC	S>F	516
chr9	21068110	Fdx2.1	G>C	TGC>TGG	C>W	96
chr9	39470242	Olfr955	G>T	GTC>GTA	V, nc	161
chr9	42057271	Sorl1.36	T>A	AA/GT>AT/GT	splice site, K>M	562
chr9	57414680	Ppcdc.2	C>A	CAG>CAT	Q>H	192
chr9	64949513	Slc24a1.8	A>G	ACT>ACC	T, nc	37
chr9	77001677	Tinag.4	C>G	GGG>GGC	G, nc	327
chr9	97363394	Trim42.2	T>C	GAC>GGC	D>G	451
chr9	111390131	Trank1.21	G>C	GCA>CCA	A>P	1979
chrX	36432842	Gm14569.3	T>C	AAG>AGG	K>R	738
chrX	48503648	Aifm1.13	C>G	GAT>CAT	D>H	57
chrX	57388826	Rbmx.3	C>G	GGC>GCC	G>A	192
chrX	127062429	Gm382	A>G	ACA>GCA	T>A	746
chrX	169257834	Arhgap6.17	A>G	3' UTR
Mutations were identified as described in the methods. The chromosome (chr#), base position and gene for each change is indicated.
The effect of the change at the codon level is shown in the codon change column and may be a codon change, insertion, deletion or a change at the splice site.
Two mutations were identified in the 3’ untranslated part of the last exon.
The effect at the protein level is indicated in the effect column.
A synonymous codon change is indicated by nc (no change), and changes creating a stop codon are indicated by amber or ochre.
